# Supplementary material for: Comprehensive Study of Traditional Plant Ground Ivy (Glechoma hederacea L.) Grown in Croatia in Terms of Nutritional and Bioactive Composition
Source: Foods. 2022 Feb 23;11(5):658. doi: 10.3390/foods11050658 (PMC8909519; doi:10.3390/foods11050658)
Supplement: Supplementary file 1 [file foods-11-00658-s001.zip]

Archive with 1 entries (1 files):
- foods-1594474-supplementary.pdf
